# Supplementary material for: Metal Oxide Nanostructures Enhanced Microfluidic Platform for Efficient and Sensitive Immunofluorescence Detection of Dengue Virus
Source: Nanomaterials (Basel). 2023 Oct 27;13(21):2846. doi: 10.3390/nano13212846 (PMC10648689; doi:10.3390/nano13212846)
Supplement: Supplementary file 1 [file nanomaterials-13-02846-s001.zip]

Archive with 1 entries (1 files):
- nanomaterials-2646360-supplementary.pdf
